# Supplementary material for: Neurocomputational mechanisms of confidence in self and others
Source: Nat Commun. 2022 Jul 22;13:4238. doi: 10.1038/s41467-022-31674-w (PMC9307648; doi:10.1038/s41467-022-31674-w)
Supplement: Supplementary file 4 — Source Data [file 41467_2022_31674_MOESM4_ESM.zip]

Archive with 22 entries (19 files):
- Source Data/
- Source Data/Figure8.txt
- __MACOSX/
- __MACOSX/Source Data/
- __MACOSX/Source Data/._Figure8.txt
- Source Data/Figure9.txt
- __MACOSX/Source Data/._Figure9.txt
- Source Data/FigureS1.txt
- __MACOSX/Source Data/._FigureS1.txt
- Source Data/Figure2.txt
- __MACOSX/Source Data/._Figure2.txt
- Source Data/FigureS2.txt
- __MACOSX/Source Data/._FigureS2.txt
- Source Data/FigureS7.txt
- __MACOSX/Source Data/._FigureS7.txt
- Source Data/FigureS6.txt
- __MACOSX/Source Data/._FigureS6.txt
- Source Data/Figure7.txt
- __MACOSX/Source Data/._Figure7.txt
- Source Data/Figure6.txt
- __MACOSX/Source Data/._Figure6.txt
- __MACOSX/._Source Data
