# Supplementary material for: Neurocomputational mechanisms of confidence in self and others
Source: Nat Commun. 2022 Jul 22;13:4238. doi: 10.1038/s41467-022-31674-w (PMC9307648; doi:10.1038/s41467-022-31674-w)
Supplement: Supplementary file 4 — Source Data [file 41467_2022_31674_MOESM4_ESM.zip › Source Data/Figure8.txt]

panel_b_TPJ	panel_b_dmPFC
0.10627	-0.26018
0.061473	-0.045794
0.92131	1.1955
-0.026565	0.2644
0.20338	0.23771
0.42547	0.505
-0.19846	0.73584
0.17251	0.42692
-0.092672	-0.13271
0.60526	0.15704
0.75108	0.20037
0.29741	0.40299
0.44907	0.27221
-0.1952	0.19463
-0.0055595	0.76296
0.58706	0.29433
0.097204	-0.11209
0.33672	0.32801
-0.38429	-0.40447
0.091849	-0.52908
-0.2613	0.18398
