# Supplementary material for: Neurocomputational mechanisms of confidence in self and others
Source: Nat Commun. 2022 Jul 22;13:4238. doi: 10.1038/s41467-022-31674-w (PMC9307648; doi:10.1038/s41467-022-31674-w)
Supplement: Supplementary file 4 — Source Data [file 41467_2022_31674_MOESM4_ESM.zip › Source Data/Figure9.txt]

TPJ	dmPFC
-0.22175	-0.032099
-0.080076	-0.16588
-0.12101	0.10919
-0.27181	-0.37899
-0.23299	-0.083217
-0.12021	-0.24531
0.18368	0.036309
0.013901	0.00048555
-0.072296	0.11498
0.2421	-0.079393
-0.10589	-0.039866
-0.29284	-0.019552
0.027709	-0.024269
-0.0041264	-0.064776
-0.21531	-0.1637
-0.20854	-0.32203
-0.060897	-0.22371
-0.23664	-0.21682
-0.064182	0.085917
-0.09753	-0.040074
-0.079108	-0.2035
