# Supplementary material for: Neurocomputational mechanisms of confidence in self and others
Source: Nat Commun. 2022 Jul 22;13:4238. doi: 10.1038/s41467-022-31674-w (PMC9307648; doi:10.1038/s41467-022-31674-w)
Supplement: Supplementary file 4 — Source Data [file 41467_2022_31674_MOESM4_ESM.zip › Source Data/FigureS1.txt]

panel_a_T	panel_a_C	panel_a_R	panel_a_A	panel_a_TxC	panel_a_TxR	panel_a_TxA	panel_b_self_C	panel_b_self_R	panel_b_self_A	panel_b_other_C	panel_b_other_R	panel_b_other_A
1.141	4.2853	0.87566	2.0835	-3.5247	-2.9253	-5.7035	2.5248	-0.59176	-0.76822	6.0934	2.3394	4.9353
-0.3791	0.6293	0.076591	0.26018	-0.15075	-0.39062	-3.0246	0.55626	-0.11922	-1.2521	0.70765	0.27305	1.7725
2.643	1.8981	-0.22514	0.72908	0.80032	-0.42804	-0.68839	2.3069	-0.44009	0.38489	1.5034	-0.011196	1.0733
0.58552	1.6547	0.33328	0.10635	0.53571	0.019349	-2.9626	1.9361	0.34123	-1.3749	1.389	0.32785	1.5876
-0.55134	0.98784	0.25042	-0.34158	-0.013531	0.38429	-1.0189	0.98603	0.44063	-0.85102	0.99806	0.059002	0.16787
3.2607	1.8975	0.5185	-0.19425	1.3258	1.0968	-3.6985	2.5712	1.0714	-2.0435	1.2398	-0.030014	1.655
0.75666	0.53452	0.35658	-0.14806	-0.050368	0.61834	2.1425	0.50911	0.66834	0.92317	0.56459	0.047628	-1.2193
0.69862	2.2617	0.49174	2.7256	-0.48763	-0.78762	-2.5295	2.0264	0.098345	1.4608	2.5161	0.8893	3.9903
-0.11445	0.65686	0.48442	1.9866	0.15224	0.3697	-2.9663	0.73062	0.66882	0.5035	0.58735	0.30225	3.4698
1.5898	1.6373	0.26319	0.34644	-1.1871	0.50374	-0.69726	1.0507	0.5104	-0.0021868	2.2349	0.011512	0.69507
2.9227	2.1827	0.022291	1.3653	1.0007	-0.38815	-1.9978	2.6744	-0.17278	0.36642	1.7015	0.21695	2.3642
0.34347	1.1554	0.15632	0.55391	-0.32767	-0.23667	-1.3342	0.9958	0.038142	-0.11318	1.3249	0.27581	1.221
0.6659	2.6021	0.32094	0.48238	1.8088	0.35397	-0.87942	3.5213	0.50003	0.042666	1.7049	0.14457	0.92209
0.78847	0.81697	0.098432	-0.074906	0.61299	0.5962	-1.852	1.1282	0.39821	-1.0009	0.51263	-0.20051	0.85111
1.0601	1.5276	0.66358	-0.24316	-0.042093	-0.6958	-1.818	1.5129	0.31701	-1.1522	1.5552	1.0158	0.66585
-0.11687	-0.10388	0.075034	0.84344	-0.12767	0.33397	0.049886	-0.16843	0.24304	0.86838	-0.04022	-0.092342	0.8185
1.4025	1.1811	0.92405	1.537	0.20487	0.21557	-2.853	1.2794	1.0378	0.11054	1.091	0.81848	2.9635
0.38363	2.1028	0.5182	0.44175	-0.89223	-0.0054371	-5.7344	1.6573	0.52	-2.4255	2.5689	0.52083	3.3089
0.89902	1.3969	0.043825	1.2391	-0.40112	0.22869	-0.055619	1.2002	0.15908	1.2113	1.6057	-0.070709	1.2669
1.6632	1.9654	0.056602	-1.2538	0.6879	-0.78939	-0.32984	2.3183	-0.33837	-1.4187	1.6288	0.45469	-1.0889
1.1348	1.4378	0.32385	-0.025962	0.98565	0.25985	-1.1768	1.9387	0.45569	-0.61438	0.94892	0.19474	0.56245
