# Supplementary material for: Neurocomputational mechanisms of confidence in self and others
Source: Nat Commun. 2022 Jul 22;13:4238. doi: 10.1038/s41467-022-31674-w (PMC9307648; doi:10.1038/s41467-022-31674-w)
Supplement: Supplementary file 4 — Source Data [file 41467_2022_31674_MOESM4_ESM.zip › Source Data/Figure2.txt]

panel_a_self_low	panel_a_self_high	panel_a_other_low	panel_a_other_high	panel_b_self_low	panel_b_self_high	panel_b_other_low	panel_b_other_high	panel_c_self_low	panel_c_self_medium	panel_c_self_high	panel_b_other_low	panel_c_other_medium	panel_b_other_high	panel_d_self_low	panel_d_self_high	panel_d_other_low	panel_d_other_high
0.10345	0.76667	0.033333	0.76667	0.51852	0.375	0.28571	0.5	0.52632	0.3	0.5	0.3	0.35	0.55	0.5625	0.39535	0.3125	0.43182
0.43333	0.7	0.5	0.76667	0.57143	0.5625	0.60714	0.65625	0.65	0.65	0.4	0.5	0.55	0.85	0.75	0.44444	0.375	0.72727
0.65385	1	0.22581	0.86207	0.88889	0.78571	0.5	0.5625	0.73684	1	0.78947	0.4	0.6	0.6	1	0.80851	0.4	0.57778
0.65517	1	0.63333	0.96667	0.85185	0.8125	0.75	0.84375	0.9	0.8	0.78947	0.7	0.8	0.9	0.77778	0.84	0.6875	0.84091
0.39286	0.71429	0.53333	0.8	0.48148	0.62069	0.67857	0.65625	0.77778	0.27778	0.6	0.7	0.55	0.75	0.4375	0.6	0.6875	0.65909
0.72414	1	0.36667	0.7931	0.77778	0.9375	0.5	0.64516	0.94737	0.85	0.8	0.42105	0.55	0.75	1	0.84906	0.3125	0.67442
0.41379	0.56667	0.2069	0.43333	0.37037	0.59375	0.32143	0.32258	0.47368	0.35	0.65	0.57895	0.05	0.35	0.57895	0.45	0.25	0.34884
0.43333	0.93333	0.3	0.83333	0.67857	0.6875	0.46429	0.65625	0.55	0.75	0.75	0.4	0.45	0.85	0.7	0.68	0.375	0.63636
0.68966	0.83333	0.66667	0.8	0.64286	0.87097	0.71429	0.75	0.73684	0.75	0.8	0.45	0.8	0.95	0.63636	0.79167	0.5625	0.79545
0.89286	1	0.5	0.93333	0.92593	0.96774	0.71429	0.71875	0.95	0.94444	0.95	0.65	0.75	0.75	1	0.9434	0.6875	0.72727
0.7931	0.96667	0.4	0.86667	0.92593	0.84375	0.64286	0.625	0.85	0.89474	0.9	0.45	0.65	0.8	1	0.86792	0.46667	0.68889
0.7	0.86667	0.5	0.9	0.78571	0.78125	0.64286	0.75	0.85	0.65	0.85	0.65	0.6	0.85	0.5	0.82692	0.66667	0.71111
0.3	0.96667	0.4	0.9	0.57143	0.6875	0.64286	0.65625	0.65	0.6	0.65	0.6	0.6	0.75	0.83333	0.61111	0.53333	0.68889
0.73333	0.96667	0.66667	0.9	0.78571	0.90625	0.78571	0.78125	0.9	0.85	0.8	0.75	0.7	0.9	0.75	0.86538	0.8125	0.77273
0.5	0.93333	0.36667	0.73333	0.67857	0.75	0.42857	0.65625	0.85	0.6	0.7	0.5	0.55	0.6	0.42857	0.75472	0.5625	0.54545
0.44828	0.33333	0.46667	0.36667	0.35714	0.41935	0.46429	0.375	0.31579	0.35	0.5	0.35	0.35	0.55	0.4	0.38889	0.375	0.43182
0.55172	0.93333	0.36667	0.66667	0.59259	0.875	0.42857	0.59375	0.75	0.73684	0.75	0.25	0.55	0.75	0.5	0.78431	0.4	0.55556
0.67857	0.93333	0.5	0.9	0.76923	0.84375	0.64286	0.75	0.95	0.77778	0.7	0.5	0.75	0.85	0.83333	0.80435	0.75	0.68182
0.68966	1	0.5	0.9	0.81481	0.875	0.71429	0.6875	0.85	0.7	1	0.55	0.8	0.75	0.71429	0.86538	0.375	0.81818
0.34483	0.96667	0.13333	0.73333	0.64286	0.67742	0.32143	0.53125	0.84211	0.45	0.7	0.65	0.15	0.5	1	0.60784	0.6	0.37778
0.63333	1	0.63333	0.86667	0.75	0.875	0.67857	0.8125	0.85	0.8	0.8	0.65	0.85	0.75	0.85714	0.81132	0.875	0.70455
