# Supplementary material for: Neurocomputational mechanisms of confidence in self and others
Source: Nat Commun. 2022 Jul 22;13:4238. doi: 10.1038/s41467-022-31674-w (PMC9307648; doi:10.1038/s41467-022-31674-w)
Supplement: Supplementary file 4 — Source Data [file 41467_2022_31674_MOESM4_ESM.zip › Source Data/FigureS2.txt]

loo_S_B1T1P0	loo_S_B1T2P0	loo_S_B2T1P0	loo_S_B2T2P0	loo_S_B1T1P1	loo_S_B1T2P1	loo_S_B2T1P1	loo_S_B2T2P1_U	loo_Q_B1T1P0	loo_Q_B1T2P0	loo_Q_B2T1P0	loo_Q_B2T2P0	loo_Q_B1T1P1	loo_Q_B1T2P1	loo_Q_B2T1P1	loo_Q_B2T2P1_U	loo_T_B1T1P0	loo_T_B1T2P0	loo_T_B2T1P0	loo_T_B2T2P0	loo_T_B1T1P1	loo_T_B1T2P1	loo_T_B2T1P1	loo_T_B2T2P1_U	waic_S_B1T1P0	waic_S_B1T2P0	waic_S_B2T1P0	waic_S_B2T2P0	waic_S_B1T1P1	waic_S_B1T2P1	waic_S_B2T1P1	waic_S_B2T2P1_U	waic_Q_B1T1P0	waic_Q_B1T2P0	waic_Q_B2T1P0	waic_Q_B2T2P0	waic_Q_B1T1P1	waic_Q_B1T2P1	waic_Q_B2T1P1	waic_Q_B2T2P1_U	waic_T_B1T1P0	waic_T_B1T2P0	waic_T_B2T1P0	waic_T_B2T2P0	waic_T_B1T1P1	waic_T_B1T2P1	waic_T_B2T1P1	waic_T_B2T2P1_U
145.28	144.99	145.77	144.92	120.55	123.11	125.07	124.51	151.04	151.36	153.23	152.6	150.38	147.69	151.77	154.31	141.87	144.86	144.91	145.31	121.82	126.1	126.44	124.88	139.99	136.1	140.84	135.96	116.33	118.3	119.98	114.16	150.37	144.66	152.78	145.14	149.73	142.51	151.27	144.47	139.71	136.18	142.61	138	116.27	120.02	119.07	113.83
151.96	145.7	153.54	149.16	147.63	145.99	149.13	141.87	132.57	131.73	133.32	136.24	132.5	135.96	137.09	137.37	136.27	140.87	138.92	139.8	137.77	140.84	141.1	133.25	149.44	140.39	150.78	143.08	146.9	145.01	148.22	140.23	131.98	126.62	132.64	130.51	132.13	132.2	136.84	132.37	134.23	134	136.36	133.62	136.69	137.37	139.86	129.41
138.85	136.84	126.79	130.31	130.31	134.67	118.51	117.74	141.63	135.29	135.93	133.55	142.5	136.68	135.15	131.36	139.15	135.7	125.17	126.72	132.23	134.14	120.48	116.3	137.72	131.16	125.61	126.31	128.46	132.22	116.73	115.03	141.51	131.21	135.86	129.88	142.36	132.88	135.06	128.68	138.5	128.96	124.67	123.22	130.58	130.79	118.82	112.57
90.906	94.333	92.87	96.255	89.221	89.388	89.114	89.646	99.315	96.165	100.18	102.85	98.849	94.875	100.87	99.317	91.566	92.65	94.136	96.94	88.679	87.806	93.728	90.038	89.051	91.108	90.743	92.456	88.054	88.371	87.88	88.243	99.118	93.511	99.764	97.823	98.691	92.992	100.62	96.745	90.399	88.71	92.376	91.859	87.022	85.636	91.753	87.336
144.48	139.4	145.8	137.69	140.66	136.95	141.1	141.5	146.26	138.54	147.04	142.52	146.78	138.39	151.52	146.77	147.27	141.33	147.11	146	142.92	138.25	144.46	144.87	142.73	134.44	143.39	132.95	139.87	136.22	140.4	139.53	146.03	133.94	146.72	136.84	146.59	135.81	151.35	143.07	146.72	135.77	146.17	139.18	142.42	136.3	143.87	142.05
130.59	128.71	124.03	120.31	126.16	128.04	117.77	118.48	122.95	121.23	118.65	121.07	124.17	122.13	121.46	120.55	122.77	124.97	112.18	114.95	115.35	115.68	108.72	108.74	128.38	121.78	121.74	115.87	125.01	126.5	116.51	116.48	122.55	116.54	118.56	116.71	123.75	117.67	121.45	117.23	120.36	116.39	111.1	110.22	113.28	111.17	107.21	105.35
152.98	151.89	153.02	147.48	146.08	149.06	148.01	147.96	155.75	152.19	151.81	148.14	158.48	155.94	153.97	159.09	156.17	152.04	149.96	147.34	151.62	155.97	150.33	149.37	151.41	145.94	151.77	143.15	145.72	148.21	147.36	146.64	155.4	146.13	151.59	143.05	158.22	151.07	153.82	154.91	155.67	145.1	149.41	142.92	151.01	153.13	149.92	147.16
139	142.77	139.14	139.17	126.89	125.72	125.86	129.31	129.72	131.87	132.2	134.48	129.41	130.99	130.92	138.95	121.14	127.44	120.31	124.36	118.12	118.28	118.82	118.48	135.02	134.33	134.69	131.83	124.43	123.17	123.1	124.53	128.95	125.99	131.3	127.84	128.74	126.56	130.57	131.36	116.19	117.53	115.68	116.89	112.76	113.09	113.35	111.73
122.58	121.15	125.52	121.65	119.75	120.78	121.99	126.96	103.99	107.67	106.05	110.46	105.44	106.79	110.35	116.44	105.58	111.82	105.92	109.63	110.61	110.47	110.13	107.19	120.97	117.66	123.9	118.04	119.22	120.15	121.34	125.93	103.61	103.85	105.52	106.1	105.13	104.16	110.14	114.01	103.96	106.94	104.39	105.19	109.47	108.33	108.9	105.08
99.122	99.511	90.791	93.451	91.029	91.896	82.81	81.7	106.59	100.67	102.67	101.56	107.28	103.43	102.05	98.703	103.23	103.36	92.432	97.576	96.832	99.093	88.047	89.872	97.491	95.639	88.755	90.869	89.893	90.432	81.329	80.752	106.58	98.417	102.68	99.087	107.27	101.02	102.02	97.96	102.69	99.802	92.014	95.227	95.723	97.173	87.048	87.905
120.62	126.61	119.64	118.83	119.08	118.39	111.47	109.29	117.01	121.44	113.8	116.61	116.76	122.96	114.78	114.48	115.51	118.9	105.58	111.25	120.05	117.51	109.91	99.433	118.43	120.94	117.49	115.04	117.46	116.63	109.76	107.38	116.74	116.91	113.69	113.05	116.54	118.68	114.7	112.29	113.5	112.34	104.26	106.78	116.52	113.36	107.61	95.919
135.73	134.72	138.52	137.6	128	133.24	132.22	129.36	138.44	134.47	139.82	140.47	137.18	140.4	140.36	139.36	134.76	136.83	135.41	138.07	130.57	134.5	132.55	133.11	134.43	130	136.86	131.74	127.29	132.01	131.36	127.73	138.34	130.98	139.69	134.97	137.1	136.58	140.24	135.8	134.21	131.44	134.81	133.06	130.07	131.73	132.02	129.86
132.74	134.74	133.43	135.25	114.89	113.93	118.47	117.93	141.96	138.53	140.98	141.51	139.2	133.17	139.48	138.56	128.89	129.41	129.86	132.11	116.08	119.51	118.28	117.81	128.66	128.34	128.64	128.51	112.16	111.18	115.31	111.17	141.63	133.83	140.36	133.8	138.78	129.48	139.04	130.88	126.18	124.44	127.39	124.98	112.3	115.14	114.59	111.1
114.4	113.6	118.38	118.89	111.73	114.59	115.82	113.61	111.91	111.11	113.82	115.65	111.55	111.8	114.5	112.86	111.78	111.71	114.32	115.69	110.9	112.59	115	118.5	113.69	111.2	117.28	114.65	111.52	113.83	115.79	113.24	111.84	109.08	113.67	112	111.45	110.06	114.41	111.64	111.61	108.82	114.06	111.98	110.77	110.94	114.69	116.67
144.49	143.13	142.21	140.96	136.95	134.78	130.19	136.63	143.3	144.82	144.07	147.28	146.81	144.83	143.48	146.36	139.83	142.1	131.96	138.15	135.74	136.53	131.4	141.22	140.64	135.59	138.25	133.8	134.67	132.23	128.14	133.04	142.74	139.37	143.67	140.77	146.19	140.43	143.21	142.3	137.56	133.9	130	132.06	132.64	131.9	128.77	135.71
168.22	175.85	170.44	180.07	171.83	171.76	177.17	176.09	167.73	171.01	168.1	173.07	166.97	168.42	169.6	177.49	167.36	171.64	168.16	174.17	168.75	175.22	169.73	179.59	168.19	175.54	170.38	172.43	171.16	170.61	176.21	172.26	167.62	170.68	168.01	172.69	166.93	164.98	169.45	170.21	167.31	171.41	168.13	173.75	168.55	171.68	169.55	174.46
144.2	140.64	142.42	138.28	136.01	138.84	132.6	137.71	123.15	126.06	120.95	126.87	123.52	129.89	119.9	128.23	126.48	133.91	119.23	120.98	128.19	134.48	118.61	124.55	142.25	134.24	140.38	132.97	134.03	136.36	130.62	135.59	121.82	120.07	120.24	121.67	122.59	124.74	119.72	124.72	123.49	124.64	117.48	115.93	124.35	128.75	115.43	120.77
119.96	121.33	122.42	120.88	116.82	115.57	115.18	112.75	120.81	120.06	122.04	124.56	122.62	121.87	123.62	121.82	118.3	124.04	113.76	117.64	115.34	119.12	116.31	113.81	117.74	117.4	119.56	117.26	115.66	114.35	113.85	111.81	120.65	117	121.83	120.42	122.48	119.3	123.52	120.33	117.04	118.57	112.64	113.92	114.38	116.99	114.95	111.51
118.78	122.5	119.03	116.02	116.03	118.46	115.02	110.76	120.12	117.06	121.6	123.59	120.98	118.72	121.87	118.22	114.84	119.18	110.29	112.23	114.23	113.9	111.82	106.3	116.91	117.38	116.64	112.2	115.04	116.78	113.5	109.07	120.04	113.38	121.48	118.34	120.89	115.51	121.7	115.4	113.72	113.61	109.45	108.22	112.99	110.81	110.56	103.27
152.9	145.59	144.54	141.11	140.12	136.48	131.64	131.21	153.56	146.93	153.01	150.42	154.26	148.43	149.59	150.37	139.34	148.88	142.3	148.08	123.89	136.6	133.16	139	150.47	137.23	142.04	133.77	136.88	132.91	128.64	125.74	153.1	140.65	152.68	143.46	153.72	143.02	149.19	143.41	137.69	140.06	141.38	140.4	119.33	130.45	129.83	131.2
116.6	115.67	120.66	119.78	112.74	114.06	115.03	112.79	118.87	115.23	121.39	124.06	119.69	116.94	122.26	120.04	116.57	118.55	119.81	121.67	114.89	116.56	116.04	115.83	115.19	110.99	118.56	114.41	112.3	113.44	114.48	111.55	118.66	111.91	121.1	118.95	119.55	114.04	122.14	117.29	115.84	113.4	118.81	116.07	114.31	113.65	115.28	113.86
