# Supplementary material for: Neurocomputational mechanisms of confidence in self and others
Source: Nat Commun. 2022 Jul 22;13:4238. doi: 10.1038/s41467-022-31674-w (PMC9307648; doi:10.1038/s41467-022-31674-w)
Supplement: Supplementary file 4 — Source Data [file 41467_2022_31674_MOESM4_ESM.zip › Source Data/FigureS7.txt]

V5_O2O	V5_S2O	V5_02S	V5_S2S	LIP_O2O	LIP_S2O	LIP_02S	LIP_S2S	TPJ_O2O	TPJ_S2O	TPJ_02S	TPJ_S2S	dmPFC_O2O	dmPFC_S2O	dmPFC_02S	dmPFC_S2S
-0.19216	-0.22896	0.031324	0.37108	-0.21722	-0.15716	0.093404	0.27771	0.43567	0.06626	-0.29948	-0.23575	0.28432	-0.03777	0.044944	-0.28928
-0.42179	-0.16792	0.50956	0.089059	-0.39716	-0.095381	0.35504	0.15278	0.38982	0.23679	-0.44886	-0.1975	0.43733	0.061559	-0.24606	-0.28092
0.14641	-0.2111	-0.086982	0.40243	0.032482	0.070143	0.035432	-0.23547	0.17793	0.1095	-0.21137	-0.034837	0.14219	0.24079	-0.40692	0.097215
-0.5443	0.14081	0.13683	0.080423	-0.66346	-0.14334	0.3393	0.32233	-0.10846	0.11122	0.080945	-0.18988	-0.28061	0.30262	0.071527	-0.31003
-0.16371	-0.30496	0.24937	0.30578	-0.17029	-0.22383	0.20601	0.25311	-0.0063187	0.48008	-0.19531	-0.42302	-0.14394	0.25493	-0.050605	-0.13037
-0.39672	-0.4595	0.27596	0.59991	-0.26465	0.023761	0.13909	0.03502	-0.063707	0.08224	0.0033861	-0.050991	-0.0079138	-0.078997	-0.075936	0.2056
-0.34918	-0.055875	0.42599	-0.089647	-0.29763	-0.34359	0.69443	-0.093764	-0.14135	0.17853	0.23683	-0.3604	0.040407	-0.065522	0.23004	-0.22439
0.072774	-0.48974	0.31168	0.15514	0.089811	-0.25455	0.36977	-0.2373	0.24884	0.24847	-0.032206	-0.52565	0.21285	0.20798	-0.036409	-0.43246
-0.10802	-0.29071	0.24751	0.15787	-0.2836	-0.31691	0.4905	0.083305	0.086923	0.3245	-0.13072	-0.31051	0.23583	0.16032	-0.14867	-0.24927
-0.2415	0.10914	-0.025855	0.15765	-0.65496	-0.2465	0.3609	0.50515	0.031784	0.18225	0.10824	-0.38301	-0.017696	-0.1035	0.10344	0.0060605
-0.15686	-0.11702	0.2743	-0.024631	-0.38167	-0.26347	0.55409	0.049841	-0.025343	-0.022069	0.15418	-0.13119	-0.071907	-0.060361	0.28217	-0.1898
-0.44316	-0.18287	0.20108	0.40843	-0.25876	-0.22385	0.32552	0.14198	0.15798	0.26986	0.14797	-0.52274	-0.050792	0.28911	0.037077	-0.22637
-0.041978	-0.1585	0.21537	-0.044176	-0.273	-0.14855	0.19826	0.2264	0.33975	-0.0071345	-0.0068535	-0.36358	0.38958	-0.18099	0.10391	-0.34737
-0.23297	-0.094319	0.38128	-0.0080197	-0.47515	-0.18431	0.35669	0.34378	0.33054	0.39604	-0.3161	-0.39594	0.097084	0.21089	-0.092613	-0.19276
-0.14765	0.17755	-0.07003	0.046561	-0.24633	0.035438	0.051123	0.16182	0.051043	0.38856	-0.19444	-0.24004	-0.062251	0.21538	-0.0010738	-0.15741
-0.13148	-0.096872	-0.026605	0.26406	-0.17829	-0.13051	0.12198	0.1935	-0.12895	0.4176	-0.2548	-0.035058	-0.23303	0.19259	-0.095415	0.1407
-0.38015	-0.06306	0.35015	0.069774	-0.23704	-0.16208	0.37945	-0.0040497	0.31919	0.38172	-0.34092	-0.40808	-0.095207	0.4524	-0.16315	-0.25204
-0.25917	-0.064844	0.15459	0.14223	-0.21584	0.11128	-0.078459	0.1663	-0.031551	0.4999	-0.17644	-0.49765	-0.038864	0.25486	0.067315	-0.46579
-0.13391	0.11318	0.038219	-0.04899	-0.041893	-0.2755	0.16097	0.2128	0.24393	0.02	-0.090162	-0.2005	0.016354	-0.0089773	-0.079997	0.1053
-0.29079	-0.18215	0.16053	0.32723	-0.57319	-0.23553	0.22715	0.60888	-0.027484	0.20719	-0.1845	0.00016733	0.12105	0.028931	0.062881	-0.2117
-0.32734	-0.064911	0.046303	0.31337	-0.18353	-0.1193	-0.024811	0.31859	-0.25713	0.05265	0.13572	0.029167	-0.40648	0.18606	0.21078	-0.059787
