# Supplementary material for: Neurocomputational mechanisms of confidence in self and others
Source: Nat Commun. 2022 Jul 22;13:4238. doi: 10.1038/s41467-022-31674-w (PMC9307648; doi:10.1038/s41467-022-31674-w)
Supplement: Supplementary file 4 — Source Data [file 41467_2022_31674_MOESM4_ESM.zip › Source Data/FigureS6.txt]

panel_b_self	panel_b_other
0.99428	0.98911
0.98782	0.98391
0.99346	0.99113
0.98876	0.98862
0.98974	0.98204
0.98452	0.98773
0.97641	0.93363
0.991	0.99143
0.98428	0.98015
0.98833	0.99078
0.98986	0.98801
0.99002	0.99105
0.99328	0.99188
0.99089	0.99275
0.98861	0.99024
0.97314	0.95828
0.98733	0.98802
0.98564	0.98768
0.98548	0.98689
0.99113	0.9776
0.98836	0.98958
