# Supplementary material for: Neurocomputational mechanisms of confidence in self and others
Source: Nat Commun. 2022 Jul 22;13:4238. doi: 10.1038/s41467-022-31674-w (PMC9307648; doi:10.1038/s41467-022-31674-w)
Supplement: Supplementary file 4 — Source Data [file 41467_2022_31674_MOESM4_ESM.zip › Source Data/Figure7.txt]

panel_a_TPJ_social	panel_a_TPJ_confidence	panel_a_TPJ_interaction	panel_a_dmPFC_social	panel_a_dmPFC_confidence	panel_a_dmPFC_interaction	panel_b_TPJ_self	panel_b_TPJ_other	panel_b_dmPFC_self	panel_b_dmPFC_other
0.56026	-0.031835	-0.30818	0.32402	-0.062682	-0.59751	0.15635	-0.081712	0.27323	-0.23813
0.57507	0.078998	0.3388	0.52119	-0.039151	0.064435	-0.10141	0.20405	-0.086209	-0.011227
0.25596	-0.06091	-0.17699	0.39276	0.0073848	-0.22527	-0.001564	-0.12484	0.14558	-0.080457
0.097107	0.071241	0.081191	0.18212	-0.013278	-0.030944	0.038265	0.12181	-0.024434	0.024355
0.65828	-0.24257	-0.086779	0.1919	-0.095703	0.064695	-0.26539	-0.23362	-0.11364	-0.084523
0.10544	0.080906	-0.42713	-0.12168	0.037959	-0.25873	0.17738	-0.19391	0.10096	-0.079027
0.16397	0.0064807	0.14646	-0.0059474	-0.0173	-0.016915	-0.083309	0.031802	-0.030818	-0.043339
0.54834	0.033893	0.01148	0.45142	0.082546	-0.20455	-0.023294	0.055097	0.076902	-0.013159
0.44246	-0.1322	-0.12535	0.40077	-0.067227	-0.28356	-0.062647	-0.18647	0.055619	-0.21683
0.31775	0.051878	-0.051939	-0.05369	0.052483	-0.071327	0.058298	0.029674	0.063789	0.012791
-0.040889	0.030564	-0.19764	-0.17448	0.00049765	0.069262	0.075923	-0.070557	-0.062164	0.034561
0.45141	-0.051453	-0.1397	0.20132	-0.063748	-0.58766	0.038543	-0.081508	0.21705	-0.29664
0.36172	-0.074486	0.030169	0.22476	-0.020251	-0.22119	-0.10811	-0.057951	0.10895	-0.11411
0.74487	-0.031751	-0.26539	0.34059	0.090445	0.22452	0.090391	-0.13954	-0.027264	0.20284
0.49052	0.11422	0.32898	0.16426	0.085571	0.06311	-0.028281	0.24258	0.077269	0.10835
0.30401	-0.16446	-0.50352	-0.034142	-0.088257	-0.2584	0.10937	-0.30822	0.045085	-0.1658
0.70094	-0.21126	-0.026565	0.43505	-0.092108	-0.34218	-0.26153	-0.2037	0.025932	-0.27623
0.61574	0.062415	-0.086932	0.32911	0.091657	-0.23616	0.049327	0.036698	0.13037	0.024023
0.26936	-0.041729	-0.12474	0.001082	-0.018466	-0.36576	0.018175	-0.076766	0.14851	-0.17444
0.066895	-0.19909	-0.3317	0.021649	-0.21106	-0.15409	-0.072922	-0.28005	-0.14112	-0.27483
-0.2015	-0.18081	-0.14843	-0.13859	-0.061138	-0.011026	-0.1301	-0.17116	-0.085032	0.015149
