# Supplementary material for: Neurocomputational mechanisms of confidence in self and others
Source: Nat Commun. 2022 Jul 22;13:4238. doi: 10.1038/s41467-022-31674-w (PMC9307648; doi:10.1038/s41467-022-31674-w)
Supplement: Supplementary file 4 — Source Data [file 41467_2022_31674_MOESM4_ESM.zip › Source Data/Figure6.txt]

panel_a_V5_social	panel_a_V5_coherence	panel_a_V5_interaction	panel_a_LIP_social	panel_a_LIP_coherence	panel_a_LIP_interaction	panel_b_V5_self	panel_b_V5_other	panel_b_LIP_self	panel_b_LIP_other
-0.41082	0.24973	0.080924	-0.36054	0.089317	0.24027	0.19316	0.33451	-0.029029	0.23187
-0.59405	0.013749	-0.20893	-0.53348	0.0071839	-0.30118	0.12614	-0.093373	0.15418	-0.1594
-0.1171	0.1472	-0.32324	0.14818	0.065675	0.048421	0.26411	-0.017848	0.044523	0.085116
-0.2358	0.13478	0.01125	-0.63198	-0.015507	0.38679	0.13274	0.1387	-0.23895	0.17507
-0.56936	0.16361	0.031796	-0.3863	0.069786	0.10761	0.14634	0.19749	0.013973	0.15403
-0.86768	0.036171	0.38434	-0.27989	0.046628	0.073466	-0.17426	0.25241	0.0092013	0.092988
-0.3599	0.094046	-0.20928	-0.58586	0.0037902	-0.15417	0.19714	-0.011049	0.085848	-0.075632
-0.44779	-0.029843	-0.24699	-0.16067	-0.068944	-0.15704	0.096437	-0.15686	0.010027	-0.14224
-0.42206	0.1186	0.0042365	-0.60377	-0.12526	0.30211	0.11901	0.12376	-0.28506	0.027506
-0.13617	0.12849	0.0016551	-0.81346	-0.033855	-0.061466	0.12335	0.1347	-0.0036864	-0.066378
-0.33601	0.090493	-0.13803	-0.65928	0.14447	0.091955	0.16419	0.021504	0.11141	0.1912
-0.61969	0.22355	-0.028957	-0.36339	-0.087066	0.35755	0.22882	0.24567	-0.26875	0.093848
-0.17068	0.17775	-0.3847	-0.38574	0.085013	-0.021984	0.32241	-0.017865	0.089247	0.084467
-0.35717	0.14838	-0.14958	-0.66027	-0.032329	0.18614	0.1919	0.095156	-0.12308	0.070273
0.049292	-0.10163	0.3652	-0.21472	0.0037007	0.40493	-0.25064	0.095903	-0.19705	0.2105
-0.31537	0.10241	-0.15307	-0.33029	0.051043	0.016583	0.16318	0.029739	0.041621	0.06277
-0.40954	0.082215	-0.085781	-0.41248	0.010539	0.1389	0.12937	0.03975	-0.059148	0.083208
-0.29035	0.29759	-0.049392	-0.091929	0.027235	0.32162	0.31843	0.28254	-0.13752	0.1835
-0.062229	0.14623	0.10107	-0.37805	-0.054394	0.24777	0.093627	0.20152	-0.17482	0.07375
-0.49179	-0.011877	0.12585	-0.84679	0.025075	0.27024	-0.080687	0.050613	-0.12444	0.17318
-0.28613	0.11516	0.10869	-0.22525	-0.1456	0.23606	0.059232	0.17821	-0.24161	-0.031141
